# Supplementary material for: Quantifying preference for social stimuli in young children using two tasks on a mobile platform
Source: PLoS One. 2022 Jun 1;17(6):e0265587. doi: 10.1371/journal.pone.0265587 (PMC9159616; doi:10.1371/journal.pone.0265587)
Supplement: S1 Video — (ZIP) [file pone.0265587.s002.zip]

Archive with 1 entries (1 files):
- supplementary video A1/A1 Appendix Prefrential Looking task demonstration.mp4
