# Supplementary material for: Quantifying preference for social stimuli in young children using two tasks on a mobile platform
Source: PLoS One. 2022 Jun 1;17(6):e0265587. doi: 10.1371/journal.pone.0265587 (PMC9159616; doi:10.1371/journal.pone.0265587)
Supplement: S2 Video — (ZIP) [file pone.0265587.s003.zip]

Archive with 1 entries (1 files):
- Supplementary video A2/A2 Appendix video demonstration of the button task.mp4
